# Supplementary material for: Spatial molecular-dynamically ordered NMR spectroscopy of intact bodies and heterogeneous systems
Source: Commun Chem. 2020 Jun 26;3:80. doi: 10.1038/s42004-020-0330-1 (PMC9814264; doi:10.1038/s42004-020-0330-1)
Supplement: Supplementary file 4 — Supplementary Data 1 [file 42004_2020_330_MOESM4_ESM.txt]

;ik_CSI
;
; Chemical Shift Imaging (CSI)
; 2D sequence for spatial z-profiling of compounds
; Chemical shift [F2]  :  spatial z-profile [F1]
;
;   Modified: 13/06/19
;   Author: Kengo Ito, Ph.D.
;   Organization: RIKEN CSRS, EMAR
;
;Pulse Program Code for Bruker
;Avance II/III/NEO Version
;Topspin 3.x
;
;
;$CLASS=HighRes
;$DIM=2D
;$TYPE=
;$SUBTYPE=
;$COMMENT=


#include <Avance.incl>
#include <Grad.incl>
#include <Delay.incl>


; For CSI
;
; Select the diffusion list (diff2) by deleting the comment out (;)
;
; Gradient list is defined in phlist
; define list<gradient> diff2=<$PHLIST>
;        OR
; Gradient list is defined from 100% to 100% by 16 points
; define list<gradient> diff2 = {1.000 0.867 0.733 0.600 0.467 0.333 0.200 0.067 -0.067 -0.200 -0.333 -0.467 -0.600 -0.733 -0.867 -1.000}
; Gradient list is defined from 100% to -100% by 32 points
; define list<gradient> diff2 = {1.000 0.935 0.871 0.806 0.742 0.677 0.613 0.548 0.484 0.419 0.355 0.290 0.226 0.161 0.097 0.032 -0.032 -0.097 -0.161 -0.226 -0.290 -0.355 -0.419 -0.484 -0.548 -0.613 -0.677 -0.742 -0.806 -0.871 -0.935 -1.000}
; Gradient list is defined from 100% to -100% by 64 points
; define list<gradient> diff2 = {1.000 0.968 0.937 0.905 0.873 0.841 0.810 0.778 0.746 0.714 0.683 0.651 0.619 0.587 0.556 0.524 0.492 0.460 0.429 0.397 0.365 0.333 0.302 0.270 0.238 0.206 0.175 0.143 0.111 0.079 0.048 0.016 -0.016 -0.048 -0.079 -0.111 -0.143 -0.175 -0.206 -0.238 -0.270 -0.302 -0.333 -0.365 -0.397 -0.429 -0.460 -0.492 -0.524 -0.556 -0.587 -0.619 -0.651 -0.683 -0.714 -0.746 -0.778 -0.810 -0.841 -0.873 -0.905 -0.937 -0.968 -1.000}
; Gradient list is defined from 100% to -100% by 128 points
define list<gradient> diff2 = {1.000 0.984 0.969 0.953 0.937 0.921 0.906 0.890 0.874 0.858 0.843 0.827 0.811 0.795 0.780 0.764 0.748 0.732 0.717 0.701 0.685 0.669 0.654 0.638 0.622 0.606 0.591 0.575 0.559 0.543 0.528 0.512 0.496 0.480 0.465 0.449 0.433 0.417 0.402 0.386 0.370 0.354 0.339 0.323 0.307 0.291 0.276 0.260 0.244 0.228 0.213 0.197 0.181 0.165 0.150 0.134 0.118 0.102 0.087 0.071 0.055 0.039 0.024 0.008 -0.008 -0.024 -0.039 -0.055 -0.071 -0.087 -0.102 -0.118 -0.134 -0.150 -0.165 -0.181 -0.197 -0.213 -0.228 -0.244 -0.260 -0.276 -0.291 -0.307 -0.323 -0.339 -0.354 -0.370 -0.386 -0.402 -0.417 -0.433 -0.449 -0.465 -0.480 -0.496 -0.512 -0.528 -0.543 -0.559 -0.575 -0.591 -0.606 -0.622 -0.638 -0.654 -0.669 -0.685 -0.701 -0.717 -0.732 -0.748 -0.764 -0.780 -0.795 -0.811 -0.827 -0.843 -0.858 -0.874 -0.890 -0.906 -0.921 -0.937 -0.953 -0.969 -0.984 -1.000}


"p2=p1*2"

"d3=d2/2"
"d4=d3-4u-p16-d16"

"d11=30m"
"d12=20u"
"d33=5m-p16"

"acqt0=-p1*2/3.1416"


1 ze
2 d11

#ifdef wsup
  d12 pl9:f1
  d1 cw:f1 ph29
  4u do:f1
  d12 pl1:f1
  50u 
#else
  d1
#endif

  p1 ph1 UNBLKGRAD
  4u
  p16:gp1*-1*diff2
  d16
  d4

  p2 ph2
  4u
  p16:gp1*diff2
  d16
  d4 BLKGRAD

  go=2 ph31
  d11 mc #0 to 2 F1QF(calgrad(diff2))
exit


ph1=  0 0 0 0 1 1 1 1  2 2 2 2 3 3 3 3
ph2=  0 2 1 3 1 3 2 0  1 3 2 0 2 0 3 1
ph29=0
ph31=0 0 2 2 1 1 3 3


;POWER LEVEL
;pl1 : f1 channel - power level for pulse (default)
;pl9 : f1 channel - power level for continuous wave pulse

;PULSE DURATION
;p1 : f1 channel -  90 degree high power pulse
;p2 : f1 channel - 180 degree high power pulse

;GRADIENT DURATION
;p16: homospoil/gradient pulse, which encodes the signal with respect to position [e.g. 0.2 ms]

;DELAY
;d1 : relaxation delay; 1-5 * T1
;d2 : TE, echo time [e.g. 0.5 ms]
;d3 : TE/2
;d4 : =d3-4u-p16-d16
;d11: delay for disk I/O                               [30 ms]
;d12: 20u
;d16: delay for homospoil/gradient recovery
;d33: p16 < 5ms (5ms - p16)

;GRADIENT SHAPE
;gpnam1: RECT.1

;GRADIENT STRENGTH
;gpz1: 0-100% [ * list (100% to -100%)]

;OTHER
;ns: 4 * n
;ds: 16
;td1: number of CSI experiment [16-128 pt] = same number of points with diff2 list
;FnMODE: QF
;zgoptns: -Dwsup (for water suppression)


; Process
;             command; xfb, absd2, and absd1
;             pars; WDW (SINE; F2)
;                      PH_mod (mc; F1)
;                      ABSG (5; F2, 1; F1)


;$Id: $
