# Supplementary material for: Spatial molecular-dynamically ordered NMR spectroscopy of intact bodies and heterogeneous systems
Source: Commun Chem. 2020 Jun 26;3:80. doi: 10.1038/s42004-020-0330-1 (PMC9814264; doi:10.1038/s42004-020-0330-1)
Supplement: Supplementary file 5 — Supplementary Data 2 [file 42004_2020_330_MOESM5_ESM.txt]

;ik_D_SMOOSY
;
; SMOOSY driven by diffusion encoding (D-SMOOSY, as well as CSI-DOSY)
; Pseudo 3D sequence for analyze spatial z-profile of compounds and its diffusion
; Chemical shift [F3]  :  diffusion gradient strength [F2]  :  spatial z-profile [F1]
;
;   Modified: 13/06/19
;   Author: Kengo Ito, Ph.D.
;   Organization: RIKEN CSRS, EMAR
;
;Pulse Program Code for Bruker
;Avance II/III/NEO Version
;Topspin 3.x
;
;
;$CLASS=HighRes
;$DIM=pseudo 3D
;$TYPE=
;$SUBTYPE=
;$COMMENT=


#include <Avance.incl>
#include <Grad.incl>
#include <Delay.incl>


; For DOSY
;use AU-program dosy to calculate gradient ramp-file Difframp

; For CSI
;
; Select the diffusion list (diff2) by deleting the comment out (;)
;
; Gradient list is defined in phlist
; define list<gradient> diff2=<$PHLIST>
;        OR
; Gradient list is defined from 100% to 100% by 16 points
; define list<gradient> diff2 = {1.000 0.867 0.733 0.600 0.467 0.333 0.200 0.067 -0.067 -0.200 -0.333 -0.467 -0.600 -0.733 -0.867 -1.000}
; Gradient list is defined from 100% to -100% by 32 points
; define list<gradient> diff2 = {1.000 0.935 0.871 0.806 0.742 0.677 0.613 0.548 0.484 0.419 0.355 0.290 0.226 0.161 0.097 0.032 -0.032 -0.097 -0.161 -0.226 -0.290 -0.355 -0.419 -0.484 -0.548 -0.613 -0.677 -0.742 -0.806 -0.871 -0.935 -1.000}
; Gradient list is defined from 100% to -100% by 64 points
; define list<gradient> diff2 = {1.000 0.968 0.937 0.905 0.873 0.841 0.810 0.778 0.746 0.714 0.683 0.651 0.619 0.587 0.556 0.524 0.492 0.460 0.429 0.397 0.365 0.333 0.302 0.270 0.238 0.206 0.175 0.143 0.111 0.079 0.048 0.016 -0.016 -0.048 -0.079 -0.111 -0.143 -0.175 -0.206 -0.238 -0.270 -0.302 -0.333 -0.365 -0.397 -0.429 -0.460 -0.492 -0.524 -0.556 -0.587 -0.619 -0.651 -0.683 -0.714 -0.746 -0.778 -0.810 -0.841 -0.873 -0.905 -0.937 -0.968 -1.000}
; Gradient list is defined from 100% to -100% by 128 points
define list<gradient> diff2 = {1.000 0.984 0.969 0.953 0.937 0.921 0.906 0.890 0.874 0.858 0.843 0.827 0.811 0.795 0.780 0.764 0.748 0.732 0.717 0.701 0.685 0.669 0.654 0.638 0.622 0.606 0.591 0.575 0.559 0.543 0.528 0.512 0.496 0.480 0.465 0.449 0.433 0.417 0.402 0.386 0.370 0.354 0.339 0.323 0.307 0.291 0.276 0.260 0.244 0.228 0.213 0.197 0.181 0.165 0.150 0.134 0.118 0.102 0.087 0.071 0.055 0.039 0.024 0.008 -0.008 -0.024 -0.039 -0.055 -0.071 -0.087 -0.102 -0.118 -0.134 -0.150 -0.165 -0.181 -0.197 -0.213 -0.228 -0.244 -0.260 -0.276 -0.291 -0.307 -0.323 -0.339 -0.354 -0.370 -0.386 -0.402 -0.417 -0.433 -0.449 -0.465 -0.480 -0.496 -0.512 -0.528 -0.543 -0.559 -0.575 -0.591 -0.606 -0.622 -0.638 -0.654 -0.669 -0.685 -0.701 -0.717 -0.732 -0.748 -0.764 -0.780 -0.795 -0.811 -0.827 -0.843 -0.858 -0.874 -0.890 -0.906 -0.921 -0.937 -0.953 -0.969 -0.984 -1.000}


"p2=p1*2"

"d3=d2/2"
"d4=d3-4u-p16-d16"

"d11=30m"
"d12=20u"
"d33=5m-p16"

"DELTA1=d20-p1*2-p2-p30*2-d16*2-p19-d16"
"DELTA2=d21-p19-d16-4u"

"acqt0=-p1*2/3.1416"

baseopt_echo
aqseq 321


1 ze
2 d11

#ifdef wsup
  d12 pl9:f1
  d1 cw:f1 ph29
  4u do:f1
  d12 pl1:f1
  50u 
#else
  d1
#endif

  50u UNBLKGRAD
  p1 ph1
  p30:gp6*diff
  d16
  p2 ph1
  p30:gp6*-1*diff
  d16
  p1 ph2
  p19:gp7
  d16
  DELTA1
  p1 ph3
  p30:gp6*diff
  d16
  p2 ph1
  p30:gp6*-1*diff
  d16
  p1 ph4
  p19:gp8
  d16
  DELTA2
  4u

  p1 ph5
  4u
  p16:gp1*-1*diff2
  d16
  d4

  p2 ph6
  4u
  p16:gp1*diff2
  d16
  d4 BLKGRAD

  go=2 ph31
  d11 mc #0 to 2
    F1QF(calgrad(diff2))
    F2QF(calgrad(diff))
exit


ph1=  0
ph2=  0 0 2 2
ph3=  0 0 0 0 2 2 2 2  1 1 1 1 3 3 3 3
ph4=  0 2 0 2 2 0 2 0  1 3 1 3 3 1 3 1
ph5=  0 0 0 0 2 2 2 2  1 1 1 1 3 3 3 3
ph6=  0 2 0 2 2 0 2 0  1 3 1 3 3 1 3 1
ph29=0
ph31=0 2 2 0 2 0 0 2  3 1 1 3 1 3 3 1


;POWER LEVEL
;pl1 : f1 channel - power level for pulse (default)
;pl9 : f1 channel - power level for continuous wave pulse

;PULSE DURATION
;p1  : f1 channel -  90 degree high power pulse
;p2  : f1 channel - 180 degree high power pulse

;GRADIENT DURATION
;p16: homospoil/gradient pulse, which encodes the signal with respect to position [e.g. 0.2 ms]
;p19: gradient pulse 2 (spoil gradient)
;p30: gradient pulse (little DELTA * 0.5)

;DELAY
;d1  : relaxation delay; 1-5 * T1
;d2 : TE, echo time [e.g. 0.5 ms]
;d3 : TE/2
;d4 : =d3-4u-p16-d16
;d11: delay for disk I/O                               [30 ms]
;d12: 20u
;d16: delay for gradient recovery
;d20: diffusion time (big DELTA)
;d21: eddy current delay (Te)			[5 ms]
;d33: p16 < 5ms (5ms - p16)

;GRADIENT SHAPE
;gpnam1: RECT.1
;gpnam6: SMSQ10.100
;gpnam7: SMSQ10.100
;gpnam8: SMSQ10.100

;GRADIENT STRENGTH
;gpz1: 0-100% [ * list (100% to -100%)]
;gpz6: 100%
;gpz7: -17.13% (spoil)
;gpz8: -13.17% (spoil)

;OTHER
;ns: 8 * n
;ds: 4 * m
;td1: number of CSI experiment in F1 [16-128 pt] = same number of points with diff2 list
;td2: number of gradients in diff-list
;FnMODE: QF in F1
;FnMODE: QF in F2
;zgoptns: -Dwsup (for water suppression)


; Process
;             command: ftnd (F3 and F1), absnd (F3 and F1)
;             pars: WDW (SINE; F3)
;                      PH_mod (mc; F2 and F1)
;                      ABSG (5; F3 and F2, 1; F1)


;$Id: $
