# Supplementary material for: Spatial molecular-dynamically ordered NMR spectroscopy of intact bodies and heterogeneous systems
Source: Commun Chem. 2020 Jun 26;3:80. doi: 10.1038/s42004-020-0330-1 (PMC9814264; doi:10.1038/s42004-020-0330-1)
Supplement: Supplementary file 7 — Supplementary Data 4 [file 42004_2020_330_MOESM7_ESM.txt]

;ik_T2_SMOOSY
;
; SMOOSY driven by T2 encoding (T2-SMOOSY, as well as CSI-PROJECT)
; Pseudo-3D sequence for analyze spatial z-profile of compounds and its T2 relaxation
; Chemical shift [F3]  :  spatial z-profile [F2]  :  relaxation decay [F1]
;
;   Modified: 13/06/19
;   Author: Kengo Ito, Ph.D.
;   Organization: RIKEN CSRS, EMAR
;
;Pulse Program Code for Bruker
;Avance II/III/NEO Version
;Topspin 3.x
;
;
;$CLASS=HighRes
;$DIM=pseudo 3D
;$TYPE=
;$SUBTYPE=
;$COMMENT=


#include <Avance.incl>
#include <Delay.incl>
#include <Grad.incl>


; For Relaxation
define list<loopcounter> cpmg_list=<$VCLIST>

; For CSI
;
; Select the diffusion list (diff2) by deleting the comment out (;)
;
; Gradient list is defined in phlist
; define list<gradient> diff2=<$PHLIST>
;        OR
; Gradient list is defined from 100% to 100% by 16 points
; define list<gradient> diff2 = {1.000 0.867 0.733 0.600 0.467 0.333 0.200 0.067 -0.067 -0.200 -0.333 -0.467 -0.600 -0.733 -0.867 -1.000}
; Gradient list is defined from 100% to -100% by 32 points
; define list<gradient> diff2 = {1.000 0.935 0.871 0.806 0.742 0.677 0.613 0.548 0.484 0.419 0.355 0.290 0.226 0.161 0.097 0.032 -0.032 -0.097 -0.161 -0.226 -0.290 -0.355 -0.419 -0.484 -0.548 -0.613 -0.677 -0.742 -0.806 -0.871 -0.935 -1.000}
; Gradient list is defined from 100% to -100% by 64 points
; define list<gradient> diff2 = {1.000 0.968 0.937 0.905 0.873 0.841 0.810 0.778 0.746 0.714 0.683 0.651 0.619 0.587 0.556 0.524 0.492 0.460 0.429 0.397 0.365 0.333 0.302 0.270 0.238 0.206 0.175 0.143 0.111 0.079 0.048 0.016 -0.016 -0.048 -0.079 -0.111 -0.143 -0.175 -0.206 -0.238 -0.270 -0.302 -0.333 -0.365 -0.397 -0.429 -0.460 -0.492 -0.524 -0.556 -0.587 -0.619 -0.651 -0.683 -0.714 -0.746 -0.778 -0.810 -0.841 -0.873 -0.905 -0.937 -0.968 -1.000}
; Gradient list is defined from 100% to -100% by 128 points
define list<gradient> diff2 = {1.000 0.984 0.969 0.953 0.937 0.921 0.906 0.890 0.874 0.858 0.843 0.827 0.811 0.795 0.780 0.764 0.748 0.732 0.717 0.701 0.685 0.669 0.654 0.638 0.622 0.606 0.591 0.575 0.559 0.543 0.528 0.512 0.496 0.480 0.465 0.449 0.433 0.417 0.402 0.386 0.370 0.354 0.339 0.323 0.307 0.291 0.276 0.260 0.244 0.228 0.213 0.197 0.181 0.165 0.150 0.134 0.118 0.102 0.087 0.071 0.055 0.039 0.024 0.008 -0.008 -0.024 -0.039 -0.055 -0.071 -0.087 -0.102 -0.118 -0.134 -0.150 -0.165 -0.181 -0.197 -0.213 -0.228 -0.244 -0.260 -0.276 -0.291 -0.307 -0.323 -0.339 -0.354 -0.370 -0.386 -0.402 -0.417 -0.433 -0.449 -0.465 -0.480 -0.496 -0.512 -0.528 -0.543 -0.559 -0.575 -0.591 -0.606 -0.622 -0.638 -0.654 -0.669 -0.685 -0.701 -0.717 -0.732 -0.748 -0.764 -0.780 -0.795 -0.811 -0.827 -0.843 -0.858 -0.874 -0.890 -0.906 -0.921 -0.937 -0.953 -0.969 -0.984 -1.000}


"p2=p1*2"

"d3=d2/2"
"d4=d3-4u-p19-d16"
"d11=30m"
"d12=20u"
"d33=5m-p19"

"l12=0"
"l13=0"

"acqt0=-p1*2/3.1416"

"cnst30=0"

baseopt_echo
aqseq 321


1 ze
2 d11 pl0:f1

  "l13=cpmg_list[l12]"

  10u UNBLKGRAD
  (p8:sp6 ph20):f1                  ;saturation
  20u
  (p8:sp6 ph21):f1
  p18:gp8*-1
  d18 BLKGRAD

#ifdef wsup
  50u LOCKH_OFF
  1m fq=cnst29(bf ppm):f1
  d12 pl9:f1
  d1 cw:f1 ph29
  4u do:f1
  1m fq=cnst30:f1
  d12 pl1:f1
  50u LOCKH_ON
  50u UNBLKGRAMP
#else
  50u LOCKH_OFF
  d1 pl1:f1
  50u LOCKH_ON
  50u UNBLKGRAMP
#endif

  p1 ph1
3 d20                              ;PROJECT
  p2 ph2
  d20
  p1 ph3
  d20
  p2 ph2
  d20
  lo to 3 times l13

  4u pl1:f1
  p19:gp4*-1*diff2
  d16
  d4

  p2 ph6
  4u
  p19:gp4*diff2
  d16
  d4 BLKGRAMP

  go=2 ph31
  d11 mc #0 to 2
    F1QF(calclc(l12, 1))
    F2QF(calgrad(diff2))

  50u LOCKH_OFF
exit


ph1=  0 2
ph2=  1 1 3 3
ph3=  1 1 1 1 3 3 3 3
ph6=  0
ph20=0
ph21=1
ph29=0
ph31=0 2 0 2


;POWER LEVEL
;pl0 : zero power (0W)
;pl1 : power level for pulse (default)
;pl9 : f1 channel - power level for continuous wave pulse
;sp6 : f1 channel - shaped pulse for presaturation

;PULSE DURATION
;p1 : 90 degree high power pulse
;p2 : 180 degree high power pulse
;p8 : saturation pulse [1-1.5 ms]

;GRADIENT DURATION
;p16 : duration of CTP gradients for selective pulse [1 ms]
;p18 : saturation gradient pulse [1 ms]
;p19 : homospoil/gradient pulse, which encodes the signal with respect to position [e.g. 0.2 ms]

;DELAY
;d1 : relaxation delay; [2-10 s]
;d2 : TE, echo time [ex. 0.5 ms]
;d3 : TE/2 
;d4 : =d3-4u-p19-d16
;d11 : delay for disk I/O [30 ms]
;d16 : recovery delay for gradients of selective pulse CTP [200 us]
;d18 : recovery delay for saturation gradients [1 ms]
;d20 : fixed echo time to allow elimination of J-mod. effects
; d20 should be << 1/J ,but > (50 * P2) [1-2 ms]
;d33 : p19 < 5ms (5ms - p19)

;LOOP
;l12: PROJECT count
;l13: PROJECT cycle

;PULSE SHAPE
;spnam6 : Squa100.1000

;GRADIENT SHAPE
;gpnam4 : RECT.1
;gpnam8 : SMSQ10.100

;GRADIENT STRENGTH
;gpz4 : 0-100% [ * list (100% to -100%)]
;gpz8 : saturation gradient [13%]

;CONSTANTS
;cnst29: water chemical shift (in ppm)

;OTHER
;ns: 2 * n, total number of scans: NS * TD0
;ds: 8
;td1: number of cycles in vc-list
;td2: number of CSI experiment in F2 [16-128 pt] = same number of points with diff2 list
;FnMODE: QF in F1
;FnMODE: QF in F2
;zgoptns: -Dwsup (for water suppression)


; Process
;             command: ftnd (F3 and F2), absnd (F3 and F2)
;             pars: WDW (SINE; F3)
;                      PH_mod (mc; F2 and F1)
;                      ABSG (5; F3 and F1, 1; F2)


;$Id: $
