# Supplementary material for: Spatial molecular-dynamically ordered NMR spectroscopy of intact bodies and heterogeneous systems
Source: Commun Chem. 2020 Jun 26;3:80. doi: 10.1038/s42004-020-0330-1 (PMC9814264; doi:10.1038/s42004-020-0330-1)
Supplement: Supplementary file 8 — Supplementary Data 5 [file 42004_2020_330_MOESM8_ESM.txt]

;ik_REST1_SMOOSY
;
; SMOOSY driven by REST1 encoding (REST1-SMOOSY, as well as CSI-REST1)
; Chemical Shift Imaging (CSI) with T1 relaxation time measurement using REST1
; Pseudo-3D sequence for analyze spatial z-profile of compounds and its T1 relaxation
; Chemical shift [F3]  :  spatial z-profile [F2]  :  relaxation decay [F1]
;
;   Modified: 13/06/19
;   Author: Kengo Ito, Ph.D.
;   Organization: RIKEN CSRS, EMAR
;
;Pulse Program Code for Bruker
;Avance II/III/NEO Version
;Topspin 3.x
;
;
;$CLASS=HighRes
;$DIM=pseudo 3D
;$TYPE=
;$SUBTYPE=
;$COMMENT=


#include <Avance.incl>
#include <Delay.incl>
#include <Grad.incl>


; For Relaxation
define list<delay> vd_list=<$VDLIST>

; For CSI
;
; Select the diffusion list (diff2) by deleting the comment out (;)
;
; Gradient list is defined in phlist
; define list<gradient> diff2=<$PHLIST>
;        OR
; Gradient list is defined from 100% to 100% by 16 points
; define list<gradient> diff2 = {1.000 0.867 0.733 0.600 0.467 0.333 0.200 0.067 -0.067 -0.200 -0.333 -0.467 -0.600 -0.733 -0.867 -1.000}
; Gradient list is defined from 100% to -100% by 32 points
; define list<gradient> diff2 = {1.000 0.935 0.871 0.806 0.742 0.677 0.613 0.548 0.484 0.419 0.355 0.290 0.226 0.161 0.097 0.032 -0.032 -0.097 -0.161 -0.226 -0.290 -0.355 -0.419 -0.484 -0.548 -0.613 -0.677 -0.742 -0.806 -0.871 -0.935 -1.000}
; Gradient list is defined from 100% to -100% by 64 points
; define list<gradient> diff2 = {1.000 0.968 0.937 0.905 0.873 0.841 0.810 0.778 0.746 0.714 0.683 0.651 0.619 0.587 0.556 0.524 0.492 0.460 0.429 0.397 0.365 0.333 0.302 0.270 0.238 0.206 0.175 0.143 0.111 0.079 0.048 0.016 -0.016 -0.048 -0.079 -0.111 -0.143 -0.175 -0.206 -0.238 -0.270 -0.302 -0.333 -0.365 -0.397 -0.429 -0.460 -0.492 -0.524 -0.556 -0.587 -0.619 -0.651 -0.683 -0.714 -0.746 -0.778 -0.810 -0.841 -0.873 -0.905 -0.937 -0.968 -1.000}
; Gradient list is defined from 100% to -100% by 128 points
define list<gradient> diff2 = {1.000 0.984 0.969 0.953 0.937 0.921 0.906 0.890 0.874 0.858 0.843 0.827 0.811 0.795 0.780 0.764 0.748 0.732 0.717 0.701 0.685 0.669 0.654 0.638 0.622 0.606 0.591 0.575 0.559 0.543 0.528 0.512 0.496 0.480 0.465 0.449 0.433 0.417 0.402 0.386 0.370 0.354 0.339 0.323 0.307 0.291 0.276 0.260 0.244 0.228 0.213 0.197 0.181 0.165 0.150 0.134 0.118 0.102 0.087 0.071 0.055 0.039 0.024 0.008 -0.008 -0.024 -0.039 -0.055 -0.071 -0.087 -0.102 -0.118 -0.134 -0.150 -0.165 -0.181 -0.197 -0.213 -0.228 -0.244 -0.260 -0.276 -0.291 -0.307 -0.323 -0.339 -0.354 -0.370 -0.386 -0.402 -0.417 -0.433 -0.449 -0.465 -0.480 -0.496 -0.512 -0.528 -0.543 -0.559 -0.575 -0.591 -0.606 -0.622 -0.638 -0.654 -0.669 -0.685 -0.701 -0.717 -0.732 -0.748 -0.764 -0.780 -0.795 -0.811 -0.827 -0.843 -0.858 -0.874 -0.890 -0.906 -0.921 -0.937 -0.953 -0.969 -0.984 -1.000}


"p0=p1*cnst18/90.0"
"p2=p1*2"
"p5=p6*.667"
"p7=p6*2"

"SCALEF=p7*2/p5"
"FACTOR1=((d9-p17*2)/(p6*64+p5))/SCALEF"
"l1=FACTOR1*SCALEF"

"d3=d2/2"
"d4=d3-4u-p19-d16"
"d11=30m"
"d12=20u"
"d33=5m-p19"
"d31=0u"

"l12=0"

"acqt0=-p1*2/3.1416"

"cnst30=0"
"cnst19=360-cnst18"

baseopt_echo
aqseq 321


1 ze
2 d11 pl0:f1

  "d31=vd_list[l12]"

  10u UNBLKGRAD
  (p8:sp6 ph20):f1                 ;saturation pulses
  20u
  (p8:sp6 ph21):f1
  p18:gp8*-1
  d18 BLKGRAD

#ifdef wsup

  "TAU=d31-50u-p16-d16-20u"

  50u LOCKH_OFF
  1m fq=cnst29(bf ppm):f1
  d12 pl9:f1
  d1 cw:f1 ph29                    ;solvent presaturation
  4u do:f1
  1m fq=cnst30:f1
  d12 pl1:f1
  50u LOCKH_ON
  50u UNBLKGRAMP

3 p0 ph1                           ;saturation recovery with solvent saturation during vd
  50u
  p16:gp5                          ;dephasing for T2
  d16

  4u fq=cnst29(bf ppm):f1
  4u pl9:f1
  TAU cw:f1 ph29
  4u do:f1
  4u fq=cnst30:f1
  4u pl1:f1
#else

  "TAU=d31-50u-p16-d16"

  50u LOCKH_OFF
  d1 pl1:f1
  50u LOCKH_ON
  50u UNBLKGRAMP

3 p0 ph1                           ;saturation recovery
  50u
  p16:gp5                          ;dephasing for T2
  d16

  TAU
#endif

  p1 ph2
  3u
  p16:gp1
  d16 pl0:f1
  p12:sp12:f1 ph3                  ;selective 180r
  3u
  p16:gp1

4 d16 pl10:f1

  (p17 ph26)
                       ;begin MLEV17
5 (p6 ph22 p7 ph23 p6 ph22)
  (p6 ph24 p7 ph25 p6 ph24)
  (p6 ph24 p7 ph25 p6 ph24)
  (p6 ph22 p7 ph23 p6 ph22)
  (p6 ph24 p7 ph25 p6 ph24)
  (p6 ph24 p7 ph25 p6 ph24)
  (p6 ph22 p7 ph23 p6 ph22)
  (p6 ph22 p7 ph23 p6 ph22)
  (p6 ph24 p7 ph25 p6 ph24)
  (p6 ph22 p7 ph23 p6 ph22)
  (p6 ph22 p7 ph23 p6 ph22)
  (p6 ph24 p7 ph25 p6 ph24)
  (p6 ph22 p7 ph23 p6 ph22)
  (p6 ph22 p7 ph23 p6 ph22)
  (p6 ph24 p7 ph25 p6 ph24)
  (p6 ph24 p7 ph25 p6 ph24)
  (p5 ph23)
  lo to 5 times l1 
                       ;end MLEV17
  (p17 ph26):f1 (p17:gp3) 

  4u pl1:f1
  p19:gp4*-1*diff2
  d16
  d4

  p2 ph6
  4u
  p19:gp4*diff2
  d16
  d4 BLKGRAMP

  go=2 ph31
  d11 mc #0 to 2
    F1QF(calclc(l12, 1))
    F2QF(calgrad(diff2))

  50u LOCKH_OFF
exit


ph1=  0 0 0 0 2 2 2 2
ph2=  0 0 0 0 0 0 0 0  2 2 2 2 2 2 2 2
ph3=  0 1 2 3
ph6=  0
ph20=0
ph21=1
ph22=0
ph23=1
ph24=2
ph25=3
ph26=1
ph29=0
ph31=0 2 0 2 0 2 0 2  2 0 2 0 2 0 2 0


;POWER LEVEL
;pl0 : zero power (0W)
;pl1 : power level for pulse (default)
;pl9 : f1 channel - power level for continuous wave pulse
;pl10 : power level for TOCSY-spinlock
;sp6 : f1 channel - shaped pulse for presaturation
;sp12 : power level of refocusing shaped pulse

;PULSE DURATION
;p0 : for 90 degree flip angle
;p1 : 90 degree high power pulse
;p2 : 180 degree high power pulse
;p5 : f1 channel -  60 degree low power pulse
;p6 : f1 channel -  90 degree low power pulse
;p7 : f1 channel - 180 degree low power pulse
;p8 : saturation pulse [1-1.5 ms]
;p12 : 180 degree refocusing shaped pulse

;GRADIENT DURATION
;p16 : dephasing gradient pulse [1 ms]
;p17 : duration of homospoil z-gradients TOCSY element [2.5 ms]
;p18 : saturation gradient pulse [1 ms]
;p19 : homospoil/gradient pulse, which encodes the signal with respect to position [e.g. 0.2 ms]

;DELAY
;d1 : relaxation delay; [2-10 s]
;d2 : TE, echo time [e.g. 0.5 ms]
;d3 : TE/2
;d4 : =d3-4u-p19-d16
;d9 : TOCSY mixing time [50-200 ms]
;d11 : delay for disk I/O [30 ms]
;d16 : recovery delay for gradients of selective pulse CTP [200 us]
;d18 : recovery delay for saturation gradients [1 ms]
;d31 : delay from vd
;d33 : p19 < 5ms (5ms - p19)

;LOOP
;l1 : TOCSY cycle
;l12: vd count

;PULSE SHAPE
;spnam6 : Squa100.1000
;spnam12 : file name for the selective 180 refocusing shaped pulse [RSNOB or REBURP]

;GRADIENT SHAPE
;gpnam1 : SMSQ10.100
;gpnam2 : SMSQ10.100
;gpnam3 : SMSQ10.100
;gpnam4 : RECT.1
;gpnam5 : SMSQ10.100
;gpnam8 : SMSQ10.100

;GRADIENT STRENGTH
;gpz1 : CTP gradient [23%]
;gpz2 : homospoil z-gradient [31%]
;gpz3 : 40%
;gpz4 : 0-100% [ * list (100% to -100%)]
;gpz5 : 13%, dephasing for T2
;gpz8 : saturation gradient [13%]

;CONSTANTS
;cnst18: flip angle in 90 degree                                 [degree, 90 is default]
;cnst19: 360 - cnst18
;cnst29: water chemical shift (in ppm)

;OTHER
;ns: 2 * n, total number of scans: NS * TD0
;ds: 4
;td1: number of delays in vd-list
;td2: number of CSI experiment in F2 [16-128 pt] = same number of points with diff2 list
;FnMODE: QF in F1
;FnMODE: QF in F2
;zgoptns: -Dwsup (for water suppression)


; Process
;             command: ftnd (F3 and F2), absnd (F3 and F2)
;             pars: WDW (SINE; F3)
;                      PH_mod (mc; F2 and F1)
;                      ABSG (5; F3 and F1, 1; F2)


;$Id: $
